# Supplementary material for: Synchronization of inspiratory burst onset along the ventral respiratory column in the neonate mouse is mediated by electrotonic coupling
Source: BMC Biol. 2023 Apr 15;21:83. doi: 10.1186/s12915-023-01575-5 (PMC10105963; doi:10.1186/s12915-023-01575-5)
Supplement: Supplementary file 1 — Additional file 1: Video: Optical recording of baseline network activity accompanying spontaneous fictive respiration; Sampling rate 20 Hz. Initially, unprocessed video is shown to facilitate identification of anatomical landmarks, thereafter images are subtracted from the image obtained 1.7 s earlier to increase the salience of Ca2+ transients. In the second half of the video, the sagittal face of the same preparation is shown following immunohistochemical processing to label phox2b (expressed in pFRG and other neurons), somatostatin (expressed along the VRG and preBotC), and choline acetyltransferase (expressed on premotoneurons). Available at: https://figshare.com/articles/media/Gourevitch_et_al_2023/21901119 [file 12915_2023_1575_MOESM1_ESM.zip]

Archive with 2 entries (2 files):
- 38849580_SV1 210810_4 10X optical and IHC.mp4
- 38849583_SV1 210810_4 10X optical and IHC.mp4
