# Supplementary material for: Synchronization of inspiratory burst onset along the ventral respiratory column in the neonate mouse is mediated by electrotonic coupling
Source: BMC Biol. 2023 Apr 15;21:83. doi: 10.1186/s12915-023-01575-5 (PMC10105963; doi:10.1186/s12915-023-01575-5)
Supplement: Supplementary file 5 — Additional file 5: Video: Loss of post-synaptic swallow network activation following synaptic blockade confirms disruption of synaptic transmission by blocker cocktail in networks close to the slice surface (P4 mouse, 0:26). The video consists of the following elements: 1. Raw image sequence of one inspiratory burst and fictive swallow in the intact network. 2. Differenced image sequence of inspiratory burst and fictive swallow in the intact network. Note strong post-synaptic activation of networks dorsal to VIIn. 3.Differenced image sequence of stimulus-induced network activation following synaptic blockade. Here post-synaptic activity is largely absent, confirming blockade patency. Available at: https://figshare.com/articles/media/SV4_210617_block_validation_mp4/21901188 [file 12915_2023_1575_MOESM5_ESM.zip]

Archive with 2 entries (2 files):
- SV4  210617 block validation (1).mp4
- SV4  210617 block validation.mp4
