# Supplementary material for: Synchronization of inspiratory burst onset along the ventral respiratory column in the neonate mouse is mediated by electrotonic coupling
Source: BMC Biol. 2023 Apr 15;21:83. doi: 10.1186/s12915-023-01575-5 (PMC10105963; doi:10.1186/s12915-023-01575-5)
Supplement: Supplementary file 6 — Additional file 6: Video: Synchronized syncytial rhythmic activity overlaps with respiratory network activity The video consists of the following elements: 1. View of the preparation with VIIn outlined. 2. Differenced view of baseline activity over 3 respiratory cycles (10X, 20Hz, 18 ms exposure); regions of interest are superimposed over the final inspiratory burst. 3. Averaged differenced inspiratory activity with ROIs superimposed. 4. Differenced view of syncytial activity over 5 cycles (10X, 10Hz, 50 ms exposure); two large ROIs used to generate traces in Supplemental Fig. 2 are superimposed over the last syncytial activation wave. Available at: https://figshare.com/articles/media/SV4_2102152_2_syncytial_video_mp4/21901209 [file 12915_2023_1575_MOESM6_ESM.zip]

Archive with 2 entries (2 files):
- 38849706_SV4 2102152_2 syncytial video.mp4
- 38849712_SV4 2102152_2 syncytial video.mp4
